# Supplementary material for: A Review of Telomere Attrition in Cancer and Aging: Current Molecular Insights and Future Therapeutic Approaches
Source: Cancers (Basel). 2025 Jan 14;17(2):257. doi: 10.3390/cancers17020257 (PMC11764024; doi:10.3390/cancers17020257)
Supplement: Supplementary file 1 [file cancers-17-00257-s001.zip]

Archive with 9 entries (9 files):
- Supp_File_1_Cancers_Escape_Mechanism.xlsx
- Supp_File_2_Aging_Conditions.xlsx
- Supp_File_3_Cancer_Therapeutic_Approaches.xlsx
- Supp_File_4_Cancer_Aging_Clinical_Trials.xlsx
- Supp_File_5_Aging_Therapeutic_Approahes.xlsx
- Table_1_Cancer_Genetic.xlsx
- Table_2_Aging_Conditions.xlsx
- Table_3_Aging_Pharmacological.xlsx
- Table_4_DualAction_ClinicalTrials.xlsx
