# Supplementary material for: A Review of Telomere Attrition in Cancer and Aging: Current Molecular Insights and Future Therapeutic Approaches
Source: Cancers (Basel). 2025 Jan 14;17(2):257. doi: 10.3390/cancers17020257 (PMC11764024; doi:10.3390/cancers17020257)
Supplement: Supplementary file 1 [file cancers-17-00257-s001.zip › Supp_File_1_Cancers_Escape_Mechanism.xlsx]

## Sheet: Cancers_Escape_Mechanism
		Telomerase Activation (in green) and ALT (in blue)
	Class	Subclass/ Cancer Name	Cancer Name	ALT or TA	PMID
	Carcinoma	Lung Cancer	Lung Adenocarcinoma	TA	32121056
	Carcinoma	Lung Cancer	Lung Squamous Cell Carcinoma	TA	32121056
	Carcinoma	Adrenocorticol Carcinoma		TA	32121056
	Carcinoma	Basal Cell Carcinoma		TA	35429243
	Carcinoma	Breast Carcinoma		TA	20351727
	Carcinoma	Cholangiocarcinoma		TA	34633987
	Carcinoma	Chromophobe Renal Cell Carcinoma		TA	1208056061
	Carcinoma	Colorectal Adenocarcinoma		TA	24278232
	Carcinoma	Esophageal Cancer	Esophageal Adenocarcinoma	TA	32121056
	Carcinoma	Esophageal Cancer	Esophageal Squamous Cell Carcinoma	TA	32121056
	Carcinoma	Head and Neck Squamous Cell Carcinoma		TA	16858685
	Carcinoma	Hepatocellular Carcinoma		TA	28833123, 35429243
	Carcinoma	Nasopharyngeal Carcinoma		TA	29936725
	Carcinoma	Pancreatic Cancer	Neuroendocrine Pancreatic Cancer (Islet Cell Carcinoma)	ALT	32175073
	Carcinoma	Pancreatic Cancer	Pancreatic Ductal Adenocarcinoma	TA	29137380
	Carcinoma	Prostate Adenocarcinoma		TA	16858685
	Carcinoma	Renal Cell Carcinoma		TA	32806719
	Carcinoma	Thymoma		TA	11855380
	Carcinoma	Thyroid Cancer	Papillary Thyroid Carcinoma	TA	35429243
	Carcinoma	Thyroid Cancer	Thyroid Carcinoma	TA	35429243
	Carcinoma	Endomertial Cancer	Type I Endometrial Adenocarcinoma	TA	18599611
	Carcinoma	Endomertial Cancer	Type II Endometrial Adenocarcinoma	TA	18599611
	Carcinoma	Urothelial Carcinoma		TA	35429243
	Sarcoma	Kaposi's sarcoma		ALT	33479235
	Sarcoma	Leiomyosarcoma		ALT	32175073
	Sarcoma	Liposarcoma		ALT	16061847, 32175073
	Sarcoma	Rhabdomyosarcoma		ALT	18020621
	Sarcoma	Osteosarcomas		ALT	20351727, 16061847, 32175073,29522136
	Sarcoma	Fibrosarcoma		TA	29522136
	Blastoma	Hepatoblastoma		TA	33338512
	Blastoma	Medulloblastoma w/ Chromothripsis		ALT	1208056295
	Blastoma	Medulloblastoma w/o Chromothripsis		TA	1208056295
	Blastoma	Neuroblastoma w/ MYCN Amplification		TA	32121056
	Blastoma	Neuroblastoma w/o MYCN Amplification		ALT	28636942
	Glioma	Astrocytoma		TA	37424625
	Glioma	Ependymoma		TA	1208056295
	Glioma	Oligodendroglioma		TA	35429243
	Melanoma	Melanoma		TA	35429243
	Leukemia	Acute Myeloid Leukemia	Acute Erythroid Leukemia	TA	34736527, 32310030
	Leukemia	T-Cell Leukemia	Acute T Cell Leukemia	TA	32310030
	Lymphoma and Myeloma	Non-Hodgkin Lymphoma	B Cell Acute Lymphoblastic Leukemia/Lymphoma	ALT	35565445
	Lymphoma and Myeloma	Non-Hodgkin Lymphoma	Burkitt's Lymphoma	TA	34133663
	Lymphoma and Myeloma	Non-Hodgkin Lymphoma	B Cell Lymphoma	TA	11342355
	Lymphoma and Myeloma	Non-Hodgkin Lymphoma	T Cell Lymphoma	TA	18391173
	Lymphoma and Myeloma	Non-Hodgkin Lymphoma	Chronic Lymphocytic Leukemia (Small Lymphocytic Lymphoma)	TA	18391173
	Lymphoma and Myeloma	Multiple Myeloma		TA	38111043
