# Supplementary material for: A Review of Telomere Attrition in Cancer and Aging: Current Molecular Insights and Future Therapeutic Approaches
Source: Cancers (Basel). 2025 Jan 14;17(2):257. doi: 10.3390/cancers17020257 (PMC11764024; doi:10.3390/cancers17020257)
Supplement: Supplementary file 1 [file cancers-17-00257-s001.zip › Supp_File_2_Aging_Conditions.xlsx]

## Sheet: Sheet1
	Type	Condition Name	Relation to Telomere Attrition	PMID
	Age-related Disease	Atherosclerosis	Plaque caused by endothelial cells' inflammation	9887164, 15198962
	Age-related Disease	Type 2 Diabetes Mellitus	Insulin resistance, with early onset related to short telomere	38792881, 31624261, 2087693
	Age-related Disease	Alzheimer’s Disease	Neurodegeneration associated with beta-amyloid and phosphorylated tau, which connects to senescence	35783098, 34289368, 34497121
	Age-related Disease	Dementia	Progressive loss of cognition, which can be predicted by short telomere length	18795148, 16807921
	Age-related Disease	Chronic Obstructive Pulmonary Disease (COPD)	Airflow disruption in the lungs, which connects to senescence and telomere attrition	21224216, 24885161, 19934355
	Age-related Disease	Obesity	Overweight, which is associated with accelerated cellular aging	38945128, 34650272
	Age-related Disease	Post-Ovulatory Aging	Declined fertility with telomere attrition in oocytes	34407217, 37338562
	Age-related Disease	Aging Skin	Skin quality's decline, which is associated with telomere attrition	28574180
	Age-related Disease	Mitochondrial Dysfunction	Inefficiency in mitochondrial associated with ROS and cellular senescence	26848154, 38443436, 26686024
	Age-related Disease	Stem Cell Exhaustion	Dysfunctional stem cells due to overuse, which connects to telomere attrition	23746838, 36599298
	Age-related Disease	Myocardial Infarction	Heart attack significantly associates with short leukocyte telomere length	24894799, 38137431
	Age-related Disease	Emphysema	Loss of alveoli, which has a connection to telomere attrition and senescence	24220875, 25217383
	Age-related Disease	Pulmonary Fibrosis	Scarring of the lungs caused by telomere loss and mutated telomerase	22079513, 18753630
	Age-related Disease	Liver Fibrosis/Cirrhosis	Scarring of the liver, which has a connection to telomere attrition and altered telomerase	7779103, 33338512
	Age-related Disease	Osteoporosis	Weakened bones, which has a connection to telomere attrition or telomerase mutation	12042862, 18028256
	Age-related Disease	Parkinson's Disease	Neurodegeneration from alpha-syn aggregation, whose development is accelerated by senescence	25345632, 29386135
	Premature Aging Disorder	Werner’s Syndrome	Mutation in WRN, which works with TRF2 to activate helicase	12181313, 11053659, 30122969
	Premature Aging Disorder	Bloom’s Syndrome	Mutation in BLM, which works with TRF2 to activate helicase	12181313, 15229185, 25344324
	Premature Aging Disorder	Dyskeratosis Congenita	Mutation in Dyskerin, which ensures TERC's proper structure	10591218, 15098033, 11054058
	Premature Aging Disorder	Hutchinson-Gilford Progeria Syndrome (HGPS)	Mutation in Lamin A that impairs telomere DDR	16899817, 36117952, 16738054
	Premature Aging Disorder	Ataxia Telangiectasia	Neurodegeneration induced by ATM mutation that accelerates telomere attrition	30669451, 38481648
	Premature Aging Disorder	Nijmegen Breakage Syndrome	Mutation in NBS1, which helps repair TRF2	9590180, 11448772
	Premature Aging Disorder	Cockayne Syndrome	Neurodegeneration that is mainly caused by mutation of the CSB gene which en-codes the DNA repair protein. CSB maintains telomere length upon interaction with TRF1 and TRF2	32453336
	Premature Aging Disorder	Aplastic Anemia	Inadequate blood cell production in bone marrow, which is associated to telomerase mutation	26903545, 22476886, 29378675
