# Supplementary material for: A Review of Telomere Attrition in Cancer and Aging: Current Molecular Insights and Future Therapeutic Approaches
Source: Cancers (Basel). 2025 Jan 14;17(2):257. doi: 10.3390/cancers17020257 (PMC11764024; doi:10.3390/cancers17020257)
Supplement: Supplementary file 1 [file cancers-17-00257-s001.zip › Supp_File_3_Cancer_Therapeutic_Approaches.xlsx]

## Sheet: Cancer_Pharmacological_PMID
	Name (Alternative Name)	Mechanism of Action as Described in Source	PMID
	BIBR1532​	A telomerase inhibitor that impedes hTERT interaction with hTR	21305252​ 35563795
	Telomestatin	A telomerase inhibitor​ that forms G-quadruplex (G4) structures	21305252​
	GRN163L​ (Imetelstat)	A telomerase inhibitor​ that suppresses the assembly of telomerase	​ 18391173 35563795
	Daunorubicin​ (Daunomycin)	A chemotherapeutic drug that disrupts the replication ​of DNA	24377566​
	Cytarabine (Cytosine Arabinoside)	A chemotherapeutic drug that disrupts the replication ​of DNA	24377566​
	Coumarin Derivatives	A potential telomerase inhibitor for gastric cancers​	21305252
	Angelica sinensis polysaccharide​	A polysaccharide that arrests cell cycle in G0/G1 phase and suppresses telomerase	24377566​
	Cisplatin	A chemotherapeutic drug that damages the DNA, primarily targeting guanine	17085644
	Histone deacetylase inhibitors (HDACi)	An inhibitory agent that affects cell division and apoptosis in vitro and in vivo while potentially sparing telomere	17708685
	Rapamycin (Sirolimus)	An immunosuppressive drug that slows the rate of cell proliferation, inducing G1 cell cycle arrest	30442335
	Sanguinarine chloride	An alkaloid that induces apoptosis through generation of ROS, and potentially represses hTERT and c-MYC expression.	35563795
	2,6-bis [3-{N-Piperidino} propionamido]anthracene-9,10-dione (PPA)	A G-quadruplex-intercalating telomerase inhibitor	15131795
	Thymoquinone	A phytochemical compound that disrupts telomere maintenance by inhibiting telomerase	20711342
	Plumbagin	An organic compound that decreases telomerase activity but has no effect on hTERT	27470362
	Gemcitabine	A chemotherapeutic drug that induces telomere attrition, leading to elevated TRF2 levels and increased binding of the nuclease XPF to telomeric DNA	22704123
	Fluorouracil (5-FU)	A chemotherapeutic drug that can decrease telomere length	23240911
	Fludarabine	A chemotherapeutic drug that can decrease telomere length	23240911

## Sheet: Cancer_Genetic_PMID
	Name	Mechanism of Action as Described in Source	PMID
	Small Interfering RNA (siRNA)​ for TERT and TERC	Binds to its complementary telomerase mRNA (knockdown)​	16820926, 12657713, 19771212, 16091630
	Dominant-negative Telomerase (dnTERT)​	Inhibits activity of telomerase and causes apoptosis​	21305252​ 11342355
	AAV-based Gene Therapy (TERT, TERC, etc.)	Induces the transient expression of telomerase or components of the shelterin complex with no increased cancer incidence.	28944611, 22585399, 29378675, 26903545, 31140977
	Antisense Oligonucleotides (ASO) for TERT and TERC	Selectively weakens TERC expression and inhibits TERT activity in TERT-positive cancer cells while preserving telomere length.	9681832, 12082463, 33338512
	Inducible Overexpression of TPP1 (via Plasmid)	Elevates nuclear levels of TPP1 and TIN2 proteins, reducing cigarette smoke extract-induced telomeric DNA damage and cell senescence.	27559927
	TERRA Promoter Methylation	Prevents RNA-DNA hybrids, which can cause telomere loss	28117327, 37046137
	Oncolytic adenovirus	Cancer-specific adenoviruses can suppress tumor growth for up to 9 or 30 days through pTERT.	14633724, 12858189, 29362367, 28929492
	CRISPR/Cas9 targeting TERT	Targets 3'-UTR region to promote senescence and apoptosis, shown to weaken telomerase activity	28702647, 26553065
	Adenoviral shRNA vector (ad-shRNA) for TERC and TERT	Decreases the target’s mRNA expression, with Ad-shTERC inhibiting telomerase activity more than Ad-shTERT.	21233858
	Long-term Ectopic miRNA	Reduces the expression of TEP1 and TSPYL-5 which halts telomerase activity without causing telomere attrition	28716051
