# Supplementary material for: A Review of Telomere Attrition in Cancer and Aging: Current Molecular Insights and Future Therapeutic Approaches
Source: Cancers (Basel). 2025 Jan 14;17(2):257. doi: 10.3390/cancers17020257 (PMC11764024; doi:10.3390/cancers17020257)
Supplement: Supplementary file 1 [file cancers-17-00257-s001.zip › Supp_File_4_Cancer_Aging_Clinical_Trials.xlsx]

## Sheet: Cancer_Clinical_Trials
			Promising Clinical Trials from 2014 to Present
	Name (Alternative Name)	NCT Identifier	Trial Name	Study Start (Actual) to Study Completion (Actual/Estimated)	Phase and Status
	BIBR1532​	NA	NA	NA	NA
	Telomestatin	NA	NA	NA	NA
	GRN163L​ (Imetelstat)	NCT04576156	A Study Comparing Imetelstat Versus Best Available Therapy for the Treatment of Intermediate-2 or High-risk Myelofibrosis (MF) Who Have Not Responded to Janus Kinase (JAK)-Inhibitor Treatment	2021-2026	Phase 3: Recruiting
	GRN163L​ (Imetelstat)	NCT05583552	Study to Evaluate Imetelstat in Patients With High-Risk MDS or AML Failing HMA-based Therapy (IMpress)	2023-2026	Phase 2: Recruiting
	GRN163L​ (Imetelstat)	NCT02598661	Study to Evaluate Imetelstat (GRN163L) in Subjects With International Prognostic Scoring System (IPSS) Low or Intermediate-1 Risk Myelodysplastic Syndrome (MDS)	2015-2026	Phase 2/3: Active, not recruiting
	GRN163L​ (Imetelstat)	NCT06247787	A Study to Find the Highest Dose of Imetelstat in Combination With Fludarabine and Cytarabine for Patients With AML, MDS or JMML That Has Come Back or Does Not Respond to Therapy	2025-2026	Phase 1: Recruiting
	Daunorubicin​ (Daunomycin)	NCT02971397	Cytarabine and Daunorubicin Hydrochloride in Treating Patients With Newly Diagnosed Acute Myeloid Leukemia	2016-2018	Phase 1: Completed
	Daunorubicin​ (Daunomycin)	NCT05554406	Testing the Effects of Novel Therapeutics for Newly Diagnosed, Untreated Patients With High-Risk Acute Myeloid Leukemia (A MyeloMATCH Treatment Trial)	2025-2027	Phase 2: Recruiting
	Cytarabine (Cytosine Arabinoside)	NCT03459859	Pevonedistat and Low Dose Cytarabine in Adult Patients With AML and MDS	2018-2021	Phase 1: Completed
	Cytarabine (Cytosine Arabinoside)	NCT06050941	Reduced Intensive Idarubicin and Cytarabine Plus Venetoclax as First-line Treatment for Adults AML and MDS	2024-2027	Phase 2: Not yet recruiting
	Coumarin Derivatives	NA	NA	NA	NA
	Angelica sinensis polysaccharide​	NA	NA	NA	NA
	Cisplatin	NCT02094625	NAC to Prevent Cisplatin-induced Hearing Loss	2016-2021	Phase 1: Completed
	Histone deacetylase inhibitors (HDACi)	NCT06145633	Vorinostat and 177Lu-PSMA-617 for the Treatment of PSMA-Low Metastatic Castration-Resistant Prostate Cancer	2024-2027	Phase 2: Recruiting
	Histone deacetylase inhibitors (HDACi)	NCT02737462	Phase 1/​2 Study of CG200745 PPA for Myelodysplastic Syndrome	2016-2023	Phase 1/2: Active, not recruiting
	Histone deacetylase inhibitors (HDACi)	NCT02948075	Safety and Efficacy of Quisinostat, a Histone Deacetylase Inhibitor, in Combination With Chemotherapy	2015-2017	Phase 2: Completed
	Rapamycin (Sirolimus)	NCT02688881	Study to Evaluate the Safety and Efficacy of Sirolimus, in Subject With Refractory Solid Tumors	2017-2021	Phase 4: Completed
	Rapamycin (Sirolimus)	NCT03433183	SARC031: MEK Inhibitor Selumetinib (AZD6244) in Combination With the mTOR Inhibitor Sirolimus for Patients With Malignant Peripheral Nerve Sheath Tumors	2019-2023	Phase 2: Completed
	Rapamycin (Sirolimus)	NCT02048384	A Study of Metformin With or Without Rapamycin as Maintenance Therapy After Induction Chemotherapy in Subjects With Pancreatic Cancer	2014-2019	Phase 1: Completed
	Sanguinarine chloride	N/A	N/A	N/A	N/A
	2,6-bis [3-{N-Piperidino} propionamido]anthracene-9,10-dione (PPA)	N/A	N/A	N/A	N/A
	Thymoquinone	NCT03208790	Clinical and Immunohisochemical Evaluation of Chemopreventive Effect of Thymoquinone on Oral Potentially Malignant Lesions.	2017-2020	Phase 2: Completed
	Plumbagin	N/A	N/A	N/A	N/A
	Gemcitabine	NCT05035147	Albumin-bound Paclitaxel Combined With Gemcitabine First-line Inoperable Pancreatic Cancer	2021-2026	Phase 4: Recruiting
	Gemcitabine	NCT05723991	Study of Disitamab Vedotin Combined With Gemcitabine in Neoadjuvant Treatment of Urothelial Carcinoma	2022-2025	Phase 4: Recruiting
	Gemcitabine	NCT05517239	Gemcitabine With Oxaliplatin (GEMOX) in Patients With Advanced Hepatocellular Carcinoma After Failure of Sorafenib Treatment (PEACH)	2015-2020	Phase 2: Completed
	Fluorouracil (5-FU)	NCT03909646	Surgical Excision Versus Photodynamic Therapy and Topical 5-fluorouracil in Treatment of Bowen's Disease (BOWTIE)	2019-2025	Phase 4: Recruiting
	Fluorouracil (5-FU)	NCT02218164	Capecitabine or 5-FU With Pegylated Interferon Alpha-2b in Unresectable/​Metastatic Cutaneous Squamous Cell Carcinoma	2014-2018	Phase 2: Completed
	Fluorouracil (5-FU)	NCT05381597	5-Fluorouracil and Calcipotriene for Treatment of Low Grade Skin Cancer	2022-2025	Phase 2/3: Recruiting
	Fludarabine	NCT02926586	Fludarabine and Cytarabine Versus High-dose Cytarabine for CBF-AML	2017-2024	Phase 4: Completed
	Fludarabine	NCT03832127	Evaluation of PET 18F-Fludarabine for the Initial Assessment and End-treatment of Symptomatic Multiple Myeloma Patients (Myelofludate)	2022-2026	Phase 1: Recruiting
	Fludarabine	NCT01659606	Radiation- and Alkylator-free Bone Marrow Transplantation Regimen for Patients With Dyskeratosis Congenita	2012-2034	Phase 2: Active, not recruiting

## Sheet: Aging_Clinical_Trials
			Promising Clinical Trials from 2014 to Present
	Name (Alternative Name)	NCT Identifier	Clinical Trial Name	Study Start (Actual) to Study Completion (Actual/Estimated)	Phase and Status
	Melatonin​	NCT03954899	Disease Modifying Potential of 5mg of Melatonin on Cognition and Brain Health in Aging	2019-2025	Phase NA: Recruiting
	Melatonin​	NCT03490825	Aging Program Project Grant 6 (PPG6)	2018-2024	Phase NA: Recruiting
	Coenzyme Q10​	NCT03893864	Bioavailability and Impact of Coenzyme Q10 in Stressing Exercise in Senescence Athletes (CoQ10Sport)	2019-2019	Phase 1: Completed
	N-acetyl cysteine (NAC) ​	NCT02212678	Repeated-Dose Oral N-acetylcysteine for the Treatment of Parkinson's Disease	2014-2015	Phase 2: Completed
	N-acetyl cysteine (NAC) ​	NCT05706402	N-acetylcysteine (NAC) for the Treatment of Acute Exacerbation of COPD	2023-2025	Phase 3: Recruiting
	Metformin​	NCT02432287	Metformin in Longevity Study (MILES). (MILES)	2014-2017	Phase 4: Completed
	Metformin​	NCT02186847	Chemotherapy and Radiation Therapy With or Without Metformin Hydrochloride in Treating Patients With Stage III Non-small Cell Lung Cancer	2014-2025	Phase 2: Active, not recruiting
	Metformin​	NCT02986659	Genomic Outcomes of Metformin (GOMET)	2016-2018	Phase 4: Completed
	Metformin​	NCT04098666	Metformin in Alzheimer's Dementia Prevention (MAP)	2021-2027	Phase 2/3: Recruiting
	Metformin​	NCT03359681	Metformin Treatment for Colon Cancer (MECORA)	2018-2021	Phase 2: Completed
	Danazol​	NCT03312400	Low-Dose Danazol for the Treatment of Telomere Related Diseases	2019-2027	Phase 2: Recruiting
	Danazol​	NCT04638517	The TELO-SCOPE Study: Attenuating Telomere Attrition With Danazol. Is There Scope to Dramatically Improve Health Outcomes for Adults and Children With Pulmonary Fibrosis	2021-2025	Phase 2: Recruiting
	Danazol​	NCT03710356	Evaluating Efficacy and Safety of Danazol in Severe Hematologic or Pulmonary Disease Related to Telomeropathy (ANDROTELO)	2018-2022	Phase 1/2: Unknown
	Metadichol	NA	NA	NA	NA
	TA-65 (Cycloastragenol)​	NCT02531334	Effects of TA-65, a Telomerase Activator on Metabolic Syndrome	2015-2018	Phase NA: Completed
	TA-65 (Cycloastragenol)​	NCT02530255	Telomerase Activator and Retinal Amyloid	2016-2018	Phase NA: Completed
	TA-65 (Cycloastragenol)​	NCT05500742	Anti-age Dietary Supplements in Healthy Older Adults: the proBNPage Reduction Trial (PBAR)	2022-2024	Phase NA: Completed
	TA-65 (Cycloastragenol)​	NCT05598359	TA-65 and Aging Associated Microvascular Dysfunction	2025-2029	Phase NA: Not yet recruiting
	Carcinine​	N/A	N/A	N/A	N/A
	Carnosine	NCT05371145	Carnosine for Peripheral Arterial Disease Patients (CAR-PAD)	2023-2024	Phase 1/2: Recruiting
	Carnosine	NCT03330470	Molecular Mediators of Physical Exercise and Carnosine Induced Effects in Patients With Preclinical and Early Stage Neurodegenerative Disease	2017-2020	Phase NA: Unknown
	Pterostilbene	NA	NA	NA	NA
	Low-dose nicotine​	NA	NA	NA	NA
	Statins	NCT02968810	Simvastatin in Preventing Liver Cancer in Patients With Liver Cirrhosis	2017-2024	Phase 2: Active, not recruiting
	Statins	NCT04418089	Simvastatin Effect in Combination With Neoadjuvant Chemotherapy to Clinical Response and Tumor-Free Margin in Locally Advanced Breast Cancer	2018-2019	Phase 2: Completed
	Statins	NCT02549846	AdminiStration of Statin On Acute Ischemic stRoke patienT Trial (ASSORT)	2015-2017	Phase 4: Completed
	Statins	NCT02787590	Simvastatin as a Neuroprotective Treatment for Moderate Parkinson's Disease (PD STAT)	2016-2020	Phase 2: Completed
	Resveratrol​	NCT02549924	Effect of Administration of Resveratrol on Glycemic Variability in Individuals With Type 2 Diabetes Mellitus	2016-2018	Phase 2: Completed
	Resveratrol​	NCT02523274	Resveratrol and Exercise to Treat Functional Limitations in Late Life	2016-2019	Phase 2: Completed
	Resveratrol​	NCT03253913	Resveratrol and Sirolimus in Lymphangioleiomyomatosis Trial (RESULT)	2018-2022	Phase 2: Completed
	SRT1720	NA	NA	NA	NA
	Quercetin ​	NCT01708278	Beneficial Effects of Quercetin in Chronic Obstructive Pulmonary Disease (COPD) (Quercetin)	2014-2015	Phase 1: Completed
	Dasatinib	NCT04946383	Safety and Effectivness of Quercetin & Dasatinib on Epigenetic Aging	2020-2022	Phase 2: Unknown
	Dasatinib	NCT05422885	Safety and Feasibility of Dasatinib and Quercetin in Adults at Risk for Alzheimer's Disease (STAMINA)	2022-2024	Phase 1/2: Completed
	Rapamycin (Sirolimus)	NCT04488601	Participatory Evaluation (of) Aging (With) Rapamycin (for) Longevity Study (PEARL)	2020-2023	Phase 2: Completed
	Rapamycin (Sirolimus)	NCT05840510	Adagrasib in Combination With Nab-Sirolimus in Patients With Advanced Solid Tumors and Non-Small Cell Lung Cancer With a KRAS G12C Mutation (KRYSTAL -19)	2023-2026	Phase 1: Active, not recruiting
	Rapamycin (Sirolimus)	NCT04375813	Trial of Encapsulated Rapamycin (eRapa) for Bladder Cancer Prevention	2021-2026	Phase 2: Recruiting
	Rapamycin (Sirolimus)	NCT02975882	Nanoparticle Albumin-Bound Rapamycin, Temozolomide, and Irinotecan Hydrochloride in Treating Pediatric Patients With Recurrent or Refractory Solid Tumors	2017-2024	Phase 1: Active, not recruiting
	Rapamycin (Sirolimus)	NCT04996719	Effect of Rapamycin to Improve Cardiac Function in Frail Older Adults	2022-2023	Phase 1: Completed
	AGS-499	NA	NA	NA	NA
	Spermidine	NCT05459961	Metabolic Responses to Spermidine Supplementation.	2022-2025	NA: Active, not recruiting
	Curcumin	NCT04119752	Effect of Curcumin on Microvascular Response and Tissue Oxygenation	2019-2020	Phase NA: Complete
	Curcumin	NCT03072992	"Curcumin" in Combination With Chemotherapy in Advanced Breast Cancer	2017-2019	Phase 2: Completed
	Curcumin	NCT03085680	Curcumin and Function in Older Adults (SPICE)	2017-2019	Phase 2/3: Completed
	Fucoidan	NCT05205005	Targeting the Endothelial Glycocalyx to Enhance Vascular Function and Exercise-Induced Vascular Adaptations in Type 2 Diabetes	2022-2024	Phase 2/3: Completed
	Berberine	NCT03770325	A Mechanistic Randomized Controlled Trial on the Cardiovascular Effect of Berberine	2019-2020	Phase 2/3: Completed
	Berberine	NCT03281096	A Research of Berberine Hydrochloride to Prevent Colorectal Adenomas in Patients With Previous Colorectal Cancer	2017-2021	Phase 2/3: Completed
	GSE24.4	NA	NA	NA	NA
	GV1001	NCT03184467	Clinical Trial to Evaluate the Efficacy and Safety of GV1001 in Alzheimer Patients	2017-2019	Phase 2: Completed
	GV1001	NCT05189210	GV1001 Subcutaneous (SC) for the Treatment of Mild to Moderate Alzheimer's Disease (AD)	2022-2026	Phase 2: Active, not recruiting
	Nicotinamide Riboside (NR)	NCT05483465	The Effect of NAD Supplementation on Brain Vascular Health in Aging	2023-2027	Phase 4: Recruiting
	Nicotinamide Riboside (NR)	NCT03818802	Effects of Vitamin B3 Derivative Nicotinamide Riboside (NR) in Bone, Skeletal Muscle and Metabolic Functions in Aging	2019-2024	Phase NA: Recruiting
	Nicotinamide Riboside (NR)	NCT03821623	Nicotinamide Riboside for Treating Elevated Systolic Blood Pressure and Arterial Stiffness in Middle-aged and Older Adults	2019-2024	Phase 2: Recruiting
	Astragaloside IV (AG-IV)	NA	NA	NA	NA
	Zinc Supplemention	NCT05835037	Effect of Zinc on Glucose Homeostasis	2024-2028	Phase 4: Recruiting
	Omega 3 Supplemention	NCT05041088	Omega 3 Oil: Aging-Related Cognitive Decline	2023-2023	Phase 1: Unknown
	Omega 3 Supplemention	NCT04386577	Effects of Vitamin D and Omega-3 Supplementation on Telomeres in VITAL	2016-2021	Phase 3: Unknown
	Caffeine	NCT01738178	Caffeine as a Therapy for Parkinson's Disease	2014-2016	Phase 3: Completed
	Caffeine	NCT04570085	Effect of CAFfeine on Cognition in Alzheimer's Disease (CAFCA)	2021-2024	Phase 3: Recruiting
	Lithium	NCT04273932	Effects of Lithium Therapy on Blood-based Therapeutic Targets in Parkinson's Disease.	2019-2023	Phase 1: Completed
