# Supplementary material for: A Review of Telomere Attrition in Cancer and Aging: Current Molecular Insights and Future Therapeutic Approaches
Source: Cancers (Basel). 2025 Jan 14;17(2):257. doi: 10.3390/cancers17020257 (PMC11764024; doi:10.3390/cancers17020257)
Supplement: Supplementary file 1 [file cancers-17-00257-s001.zip › Supp_File_5_Aging_Therapeutic_Approahes.xlsx]

## Sheet: Aging_Pharmacological_PMID
	Name	Mechanism of Action as Described in Source	PMID
	Melatonin​ (Antioxidant)	Regulates ROS levels and telomeres, affecting vascular aging and decreases atherosclerosis's age-related endothelial injuries; delays ovarian aging in oocytes	27889913​, 35975845
	Coenzyme Q10​ (Antioxidant)	Regulates mitochondrial functions and ROS levels ​	26111777​
	N-acetyl-L-cysteine (NAC, Antioxidant) ​	Helps restore ROS-induced telomere attrition within oocytes in vitro; suppresses ROS and increases glutathione.	22357770​, 20381605, 12882352
	Metformin​	Mitigates age-related metabolic changes, activates AMPK, and boosts SIRT1 activity.	20844250, 20093281, 22124463, 22378745​
	Danazol​	Promotes telomere elongation and suppresses attrition in individuals diagnosed with premature aging disorder.	27192671 ​
	Metadichol	A telomerase activator that counters organ failure by enriching cells with telomerase	35039793
	TA-65 (Cycloastragenol)​	An activator of TERT gene without increasing incidence of cancer within animal models; T-lymphocyte proliferation in a telomerase-dependent manner in mice	21426483, 29599138
	Non-hydrolyzed Carnosine and Carcinine​	Reduces telomere attrition rate and telomere damages within COPD patients​ via telomerase activity modulation and redox regulation	19487926, 15474517, 16388826
	Pterostilbene ​	Upregulates SIRT 1 activity, provides neuroprotection, and in vivo, demonstrated anti-tumorigenesis and anit-inflammatory property	35496289, 22099605, 33280250 ​
	Low-dose Nicotine​	Delays the onset of endothelial progenitor cell senescence, potentially linked to telomerase activation via the PI3K/Akt pathway	19499400 ​
	Statins	Halts telomere attrition by stopping loss of TRF2 in endothelial progenitor cells; proven CVD prevention strategy that works via telomerase activation	27746733, 15520325
	Resveratrol​	A potent SIRT1 and PGC-1a activator, shown to prevent telomere shortening via telomerase regulation and mitochondrial function	17112576, 22284404, 22560220, 22561310, 12939617, 16603228, 17086191
	Analogs of Resveratrol	Analogs of SIRT1 activators (SRT1720 is the most potent), protecting against lung inflammaging and lung cell senescence	22546858, 27559927, 19303289
	Quercetin ​	An activator of SIRT1, reducing senescent cells	12939617, 19211721, 20920189, 16603228, 25754370
	Dasatinib	Decreases senescent cells, alleviating CVD alterations and fibrosis associated with aging	29988130, 25754370
	Rapamycin	A mTOR complex 1 inhibitor that lengths lifespan within mice, worms, and flies	20974732, 25978367, 31127145
	AGS-499	A telomerase activator with neuroprotective properties	22351600
	Spermidine	A polyamine that increase telomere length in yeast, flies, worms, and human cells	33517527 19801973
	Curcumin	Activates SIRT1 and AMPK; inhibits mTORC1 and tau aggregation, protecting against diabetes, CVD, and Alzheimer's	32751716, 27521081, 32585875
	Fucoidan	Boosts SIRT6 expression nearly 14-fold; neuroprotective effects in Drosophila; SIRT6 upregulation improved cognitive impairment in mouse models that was induced by lipopolysaccharides (LPS)	28635654, 31485301, 31585867, 36174863
	Berberine	A neuroprotective and chemosensitizerfor various cancers using the AMPK activation, which regulates SIRT1 and mTOR suppression	28822725, 32729169, 35571015
	GSE24.4	A peptide that can help DC by recovering telomerase activity and raising antioxidant level.	18057229, 22855157, 24987982
	Nicotinamide Riboside (Vitamin B3)	Prevents DDR that is telomere-induced; in humans, it increases NAD and combat inflammatory processes.	36826621, 24071780
	Astragaloside IV (AG-IV)	Alleviates several degenerative diseases by activating telomerase and its anti‑inflammation and anti-tumor properties	34630680
	Zinc Supplemention	Supports healthy aging through its antioxidant and anti-inflammatory properties.	33036197
	Omega 3 Supplemention	Associated with (1) Lower risk of premature death from CVD and cancer (i.e. breast) and (2) improvement in cognition and glucose disorders	33888689, 20085953, 19921818
	Folic Acid Supplemention	Reduces homocysteine and intracellular levels of ROS; enhance neural stem cell division, neuronal differentiation	31861819
	Caffeine	Increases lifespan in yeast by protecting against ROS, dsDNA strand break, and lowering metabolic activity; reduces cardiovascular risk	33327536, 35140212
	Lithium	Increases hippocampal telomerase activity and decreases the symptoms of depression within rat models	25618407
