# Supplementary material for: A Review of Telomere Attrition in Cancer and Aging: Current Molecular Insights and Future Therapeutic Approaches
Source: Cancers (Basel). 2025 Jan 14;17(2):257. doi: 10.3390/cancers17020257 (PMC11764024; doi:10.3390/cancers17020257)
Supplement: Supplementary file 1 [file cancers-17-00257-s001.zip › Table_1_Cancer_Genetic.xlsx]

## Sheet: Sheet1
	Genetic Approach	Mechanism of Action as Described in Source	PMID
	Small Interfering RNA (siRNA)​ for TERT and TERC	Binds to its complementary telomerase mRNA (knockdown)	16820926, 12657713, 19771212, 16091630
	Dominant-negative Telomerase (dnTERT)​	Inhibits activity of telomerase and causes apoptosis	21305252, 11342355
	AAV-based Gene Therapy (TERT, TERC, etC.)	Induces transient expression of telomerase or components of the Shelterin complex with no increased cancer incidence	28944611, 22585399, 29378675, 26903545
	Antisense Oligonucleotides (ASO) for TERT and TERC	Selectively weakens TERC expression and inhibits TERT activity in TERT-positive cancer cells while preserving telomere length.	31140977
	Oncolytic Adenovirus	Cancer-specific adenoviruses can suppress tumor growth for up to 9 or 30 days through pTERT.	9681832, 12082463, 33338512
	CRISPR/Cas9 targeting TERT	Targets 3'-UTR region to promote senescence and apoptosis, shown to weaken telomerase activity	14633724, 12858189, 29362367, 28929492
	Adenoviral shRNA Vector (ad-shRNA) for TERC and TERT	Decreases target’s mRNA expression, with Ad-shTERC inhibiting telomerase activity more than Ad-shTERT.	28702647, 26553065
