# Supplementary material for: A Review of Telomere Attrition in Cancer and Aging: Current Molecular Insights and Future Therapeutic Approaches
Source: Cancers (Basel). 2025 Jan 14;17(2):257. doi: 10.3390/cancers17020257 (PMC11764024; doi:10.3390/cancers17020257)
Supplement: Supplementary file 1 [file cancers-17-00257-s001.zip › Table_2_Aging_Conditions.xlsx]

## Sheet: Sheet1
		Age-related Disease (in blue) and Premature Aging Disorders (in orange)
	Condition Name	Relation to Telomere Attrition	PMID
	Atherosclerosis	Plaque caused by endothelial cells' inflammation	9887164, 15198962
	Type 2 Diabetes Mellitus	Insulin resistance, with early onset related to short telomeres	38792881, 31624261, 2087693
	Alzheimer’s Disease	Neurodegeneration associated with beta-amyloid and phosphorylated tau, which connects to senescence	35783098, 34289368, 34497121
	Chronic Obstructive Pulmonary Disease (COPD)	Airflow disruption in the lungs, which connection to senescence and telomere attrition	21224216, 24885161, 19934355
	Pulmonary Fibrosis	Scarring of lungs caused by telomere loss and mutated telomerase	22079513, 18753630
	Liver Fibrosis/Cirrhosis	Scarring of liver, which has a connection to telomere attrition and altered telomerase	7779103, 33338512
	Osteoporosis	Weakened bones which has a connection to telomere attrition or telomerase mutation	12042862, 18028256
	Parkinson's Disease	Neurodegeneration from alpha-syn aggregation, whose development is accelerated by senescence	25345632, 29386135
	Werner’s Syndrome	Mutation in WRN, which works with TRF2 to activate helicase	12181313, 11053659, 30122969
	Bloom’s Syndrome	Mutation in BLM, which works with TRF2 to activate helicase	12181313, 15229185, 25344324
	Dyskeratosis Congenita	Mutation in Dyskerin, which ensures TERC's proper structure	10591218, 15098033, 11054058
	Hutchinson-Gilford Progeria Syndrome (HGPS)	Mutation in Lamin A that impairs telomere DDR	16899817, 36117952, 16738054
	Nijmegen Breakage Syndrome	Mutation in NBS1, which helps repair TRF2	9590180, 11448772
	Cockayne Syndrome	Neurodegeneration that is mainly caused by mutation of the CSB gene which encodes the DNA repair protein. CSB maintains telomere length upon interaction with TRF1 and TRF2	32453336
