# Supplementary material for: A Review of Telomere Attrition in Cancer and Aging: Current Molecular Insights and Future Therapeutic Approaches
Source: Cancers (Basel). 2025 Jan 14;17(2):257. doi: 10.3390/cancers17020257 (PMC11764024; doi:10.3390/cancers17020257)
Supplement: Supplementary file 1 [file cancers-17-00257-s001.zip › Table_3_Aging_Pharmacological.xlsx]

## Sheet: Sheet1
		Age-related Diseases (in blue) and Premature Aging Disorders (in orange)
	Name	Mechanism of Action as Described in Source	PMID
	Melatonin​ (Antioxidant)	Regulates ROS levels and telomeres, affecting vascular aging and decreases atherosclerosis's age-related endothelial injuries; delays ovarian aging in oocytes	35975845, 27889913
	N-acetyl-L-cysteine (NAC, Antioxidant) ​	Helps restore ROS-induced telomere attrition within oocytes in vitro; suppresses ROS and increases glutathione.	22357770, 20381605 12882352
	Metformin​	Mitigates age-related metabolic changes, activates AMPK, and boosts SIRT1 activity.	20844250, 20093281 22124463, 22378745
	Danazol​	Promotes telomere elongation and suppresses attrition in individuals diagnosed with premature aging disorders.	27192671
	TA-65 (Cycloastragenol)​	An activator of TERT gene without increasing incidence of cancer within animal models; T-lymphocyte proliferation in a telomerase-dependent manner in mice	21426483, 29599138
	Statins	Halts telomere attrition by stopping loss of TRF2 in endothelial progenitor cells; proven CVD prevention strategy that works via telomerase activation	27746733, 15520325
	Resveratrol​	A potent SIRT1 and PGC-1a activator, shown to prevent telomere shortening via telomerase regulation and mitochondrial function	17112576, 22284404, 22560220, 22561310, 16603228, 17086191
	Rapamycin	A mTOR complex 1 inhibitor that lengths lifespan within mice, worms, and flies	20974732, 25978367, 31127145
	Curcumin	Activates SIRT1 and AMPK; inhibits mTORC1 and tau aggregation, protecting against diabetes, CVD, and Alzheimer's	32751716, 27521081, 32585875
	GSE24.4	A peptide that can help dyskeratosis congenita by recovering telomerase activity and raising antioxidant levels.	18057229, 22855157, 24987982
