# Supplementary material for: A Review of Telomere Attrition in Cancer and Aging: Current Molecular Insights and Future Therapeutic Approaches
Source: Cancers (Basel). 2025 Jan 14;17(2):257. doi: 10.3390/cancers17020257 (PMC11764024; doi:10.3390/cancers17020257)
Supplement: Supplementary file 1 [file cancers-17-00257-s001.zip › Table_4_DualAction_ClinicalTrials.xlsx]

## Sheet: Sheet1
			Filters/Parameters Used: - Condition/disease: Cancer, Aging, or Telomere - Intervention/treatment: Name of Drug (Column B) - Sex: All - Funder Type: All - Study Start: 01/01/2014 to Present (as of 10/10/2024)
	Name (Alternative Name)	NCT Identifier	Clinical Trial Name	Study Start (Actual) to Study Completion (Actual/Estimated)	Phase and Status
	Rapamycin (Sirolimus)	NCT04488601	Participatory Evaluation (of) Aging (With) Rapamycin (for) Longevity Study (PEARL)	2020-2023	Phase 2: Completed
	Rapamycin (Sirolimus)	NCT05840510	Adagrasib in Combination With Nab-Sirolimus in Patients With Advanced Solid Tumors and Non-Small Cell Lung Cancer With a KRAS G12C Mutation (KRYSTAL -19)	2023-2026	Phase 1: Active, not recruiting
	Rapamycin (Sirolimus)	NCT04375813	Trial of Encapsulated Rapamycin (eRapa) for Bladder Cancer Prevention	2021-2026	Phase 2: Recruiting
	Berberine	NCT03770325	A Mechanistic Randomized Controlled Trial on the Cardiovascular Effect of Berberine	2019-2020	Phase 2/3: Completed
	Berberine	NCT03281096	A Research of Berberine Hydrochloride to Prevent Colorectal Adenomas in Patients With Previous Colorectal Cancer	2017-2021	Phase 2/3: Completed
	Resveratrol​	NCT02523274	Resveratrol and Exercise to Treat Functional Limitations in Late Life	2016-2019	Phase 2: Completed
	Resveratrol​	NCT03253913	Resveratrol and Sirolimus in Lymphangioleiomyomatosis Trial (RESULT)	2018-2022	Phase 2: Completed
	Statins	NCT02968810	Simvastatin in Preventing Liver Cancer in Patients With Liver Cirrhosis	2017-2024	Phase 2: Active, not recruiting
	Statins	NCT04418089	Simvastatin Effect in Combination With Neoadjuvant Chemotherapy to Clinical Response and Tumor-Free Margin in Locally Advanced Breast Cancer	2018-2019	Phase 2: Completed
	Statins	NCT02787590	Simvastatin as a Neuroprotective Treatment for Moderate Parkinson's Disease (PD STAT)	2016-2020	Phase 2: Completed
